# Supplementary material for: Synergistic Effect between Eugenol and 1,8-Cineole on Anesthesia in Guppy Fish (Poecilia reticulata)
Source: Vet Sci. 2024 Apr 6;11(4):165. doi: 10.3390/vetsci11040165 (PMC11054333; doi:10.3390/vetsci11040165)
Supplement: Supplementary file 1 [file vetsci-11-00165-s001.zip]

Archive with 1 entries (1 files):
- vetsci-2900002-supplementary.pdf
